# Supplementary material for: Natural disaster preparedness in a multi-hazard environment: Characterizing the sociodemographic profile of those better (worse) prepared
Source: PLoS One. 2019 Apr 24;14(4):e0214249. doi: 10.1371/journal.pone.0214249 (PMC6481794; doi:10.1371/journal.pone.0214249)
Supplement: S1 Dataset — (XLSX) [file pone.0214249.s001.xlsx]

## Sheet: Variables
Name	Type	Values	Measure
FOLIO	Numeric	None	Nominal
Municipality	Numeric	{1.0 Copiapó; 2.0 Paipote; 3.0 Tierra Amarilla}	Nominal
Gender	Numeric	{0.00 Female; 1.00 Male}	Nominal
Age_Group	Numeric	{1.0 18 - 29; 2.0 30 - 44; 3.0 45 - 59; 4.0 > 60}	Nominal
Children	Numeric	{1.0 At least one; 2.0 None}	Nominal
Marital_status	Numeric	{1.0 Single-Separated-Divorced-Widowed; 2.0 Married - Partner}	Nominal
Work_Activity	Numeric	{1.0 Working; 4.0 Student; 5.0 Other; 6.0 Homemaker; 7.0 Retired}	Nominal
Economic_Sector	Numeric	{1.0 Medium and large mining; 2.0 Social, Personal and Community Services; 3.0 Commerce, Restaurants and Hotels; 4.0 Construction sector; 5.0 Transport and communication; 9.0 Other}	Nominal
Earthquake_Household_Prep*	Numeric	Sum of household preparedness items for earthquakes	Scale	*Household preparedness sub-scales from [0 - 2]
Flood_Household_Prep*	Numeric	Sum of household preparedness items for floods	Scale
Earthquake_Workplace_Prep**	Numeric	Sum of workplace preparedness items for earthquakes	Scale	**Workplace preparedness sub-scales from [0 - 3]
Flood_Workplace_Prep**	Numeric	Sum of workplace preparedness items for floods	Scale

## Sheet: Data
FOLIO	Municipality	Gender	Age_Group	Children	Marital_status	Work_Activity	Economic_Sector	Earthquake_Household_Prep	Flood_Household_Prep	Earthquake_Workplace_Prep	Flood_Workplace_Prep
1	2	0	4	1	2	7		0	0
2	2	0	1	1	1	4		2	2
3	2	0	4	1	1	6		1	0
4	2	0	4	1	2	7		2	2
5	2	0	4	1	2	5		2	2
6	2	1	3	2	2	1	2	0	0	0	0
7	2	0	4	2	2	6		2	0
8	2	0	4	2	1	6		2	0
9	2	1	1	1	1	1	4	0	0	0	0
10	2	1	4	1	1	1	4	0	0	0	0
11	2	1	2	2	1	5		2	0
12	2	1	2	1	2	5		2	2
13	2	0	4	2	1	6		2	2
14	2	1	3	1	2	7		2	2
15	2	0	2	1	1	6		2	2
16	2	1	4	1	2	1	5	2	0	0	0
17	2	1	3	2	2	1	1	2	2	3	3
18	2	1	1	1	1	1	3	0	0	0	0
19	2	1	4	1	2	1	9	2	2	3	3
20	2	0	1	1	2	6		0	0
21	2	0	1	1	2	6		0	0
22	2	0	3	2	2	6		2	2
23	2	0	3	1	2	6		0	2
24	2	0	3	2	2	6		2	2
25	2	0	3	1	2	6		2	0
26	2	0	2	1	2	6		2	2
27	2	0	3	2	2	1	2	0	0	0	0
28	2	0	3	2	1	6		2	2
29	2	0	4	1	2	6		2	2
30	2	0	4	2	1	7		0	0
31	2	0	3	2	2	6		2	1
32	2	0	3	1	1	6		0	0
33	2	0	1	1	1	4		2	0
34	2	0	2	1	2	6		2	2
35	2	1	4	2	1	1	2	0	0	0	0
36	2	0	4	1	2	6		2	2
37	2	1	1	2	1	1	1	1	0	2	0
38	2	1	2	1	1	5		2	2
39	2	0	3	2	1	6		0	0
40	2	0	1	1	1	6		1	2
41	2	0	2	1	2	6		0	0
42	2	0	1	1	1	6		2	0
43	2	0	2	1	1	6			1
44	2	1	2	1	1	1	3	2	0	3	3
45	2	1	4	2	2	1	9	2	0	3	3
46	2	0	4	2	1	6		2	2
47	2	0	1	1	1	1	4	2	2	0	0
48	2	0	4	1	1	6		0	0
49	2	0	4	1	1	6		0	0
50	2	0	4	2	2			2	0
51	2	0	4	2	1	6		2	2
52	2	0	2	2	2	1	2	2	0	0	1
53	2	1	2	2	2	1	4		0
54	2	0	4	2	2	6		0	0
55	2	1	4	1	1	7		2	1
56	2	0	3	1	2	5		2	0
57	2	0	4	2	1	6		2	0
58	2	1	4	2	1	1	4	0	0	0	0
59	2	0	3	2	2	1	9	2	0	3	3
60	2	1	3	1	2	1	1	2	2	3	2
61	2	0	3	2	2	6		0	0
62	2	1	2	1	2	1	2	2	2	0	0
63	2	1	2	2	2	1	3	2	2	3	3
64	2	0	2	1	2	6		2	0
65	2	0	3	2	2	6		2	2
66	2	0	2	2	2	6		0	0
67	2	0	2	1	2	1	2	2	2	3	0
68	2	1	1	2	1	5		2	2
69	2	1	2	1	1	1	4	2	2	3	3
70	2	0	2	1	2	6		0	0
71	2	1	3	1	2	1	5	2	2	3	3
72	2	1	1	1	2	1	1	2	2	3	3
73	2	0	4	2	2	5		2	2
74	2	1	3	1	2	7		2	2
75	2	1	4	2	2	1	3	0	0	3	0
76	2	0	3	2	2	6		2	0
77	2	1	2	1	2	1	4	2	0	3	0
78	2	0	1	2	2	4		2	2
79	2	1	3	2	2	5		2	2
80	2	1	3	2	2	1	5	0	0	0	0
81	2	1	2	1	1	1	4	2	2	0	0
82	2	1	2	1	2	1	4	2	2	3	3
83	2	1	3	2	1	1	4	0	0	0	0
84	2	0	1	1	1	1	1	2	0	3	0
85	2	1	1	2	1	1	9	2	2	3	3
86	2	0	2	1	1	1	2	2	2	3	3
87	2	1	4	1	2	5		2	2
88	2	0	4	2	2	6		2	2
89	2	0	3	1	2	6		2	2
90	2	1	2	1	2	1	1	2	2	3	3
91	2	0	2	1	2	6		2	2
92	2	0	4	1	1	6		2	2
93	2	1	4	1	1	7		2	2
94	2	0	4	1	2	6		2	2
95	2	1	1	2	1	1	4	2	2	3	3
96	2	0	1	1	1	1	3	0	0	3	3
97	1	1	3	1	2	1	3	2	2	3	3
98	1	0	4	1	2	6		2	2
99	1	1	4	1	1	7		2	0
100	1	0	3	1	1	1	3	2	2	3	0
101	1	0	3	2	1	6		2	0
102	1	0	1	1	1	6		0	0
103	1	1	2	1	2	1	1	2	2	3	3
104	1	0	4	1	2	7		2	2
105	1	0	4	2	2	6		2	0
106	1	0	4	1	1	6		2	0
107	1	0	4	2	2	6		0	0
108	1	0	4	2	2	6		2	0
109	1	1	4	1	2	7		1	0
110	1	0	3	1	2	1	2	2	1	1	0
111	1	0	1	1	1	4		0	0
112	1	0	3	1	1	1	2	2	2	3	1
113	1	1	3	2	2	1	9	0	0	1	2
114	1	0	4	2	2	6		2	0
115	1	0	4	2	1	6		0	0
116	1	0	2	1	2	6		2	2
117	1	0	1	2	1	1	3	0	0	2	1
118	1	0	4	2	1	7		0	0
119	1	1	4	2	1	7		2	2
120	1	0	4	1	2	6		2	0
121	1	1	3	2	1	1	1	2	2	3	3
122	1	1	4	1	1	7		2	0
123	1	0	3	2	2	1	3	2	2	0	0
124	1	0	3	2		1	2	2	2	2	1
125	1	1	3	1	2			1	0
126	1	1	2	2	1	1	2	1	2	1	0
127	1	0	3	1	2	5		2	2
128	1	0	4	1	1	7		2	2
129	1	1	4	1	2	7		2
130	1	0	4	2	2	5		2	0
131	1	0	3	2	1	5		2	1
132	1	1	3	1	1	1	2	2	2	0	0
133	1	0	4	2	1	6		1	0
134	1	0	4	2	2	6		0	0
135	1	0	3	1	1		3	2	1	1	0
136	1	0	4	2	1	7		1	0
137	1	0	4	2	1	7		1	0
138	1	0	1	1	2	1	2	2	0	3	1
139	1	1	4	2	2	1	3	2	0	3	0
140	1	1	4	2	2	7		2	1
141	1	0	2	1	2	5		0	0
142	1	1	4	1	2	1	3	2	2	3	0
143	1	1	4	1	2	1	2		2	1	0
144	1	0	4	2	1	6		1	1
145	1	0	3	2	2	6		2	2
146	1	1	4	2	2	7		2	2
147	1	1	4	2	2	7		2	2
148	1	0	4	2	1	6		2	2
149	1	0	1	1	1	6		2	0
150	1	0	4	1	1	6		0	0
151	1	0	3	1	2	6		2	2
152	1	0	2	2	1	6		2	2
153	1	0	4	2	1	6		2	0
154	1	0	2	1	2	1	9	2	0	3	0
155	1	0	4	2	2	6		2	0
156	1	0	4	1	2	6		2	2
157	1	0	3	2	2	6		1	0
158	1	0	2	1	2	6		2	0
159	1	0	4	1	2	6		1	0
160	1	1	2	1	2	1	1	1	0	2	0
161	1	0	3	2	2	6		2	0
162	1	1	2	2	1	1	2	1	0	1	0
163	1	1	2	2	1	1	9	1	1	3	3
164	1	0	3	2	2	1	2	2	2	3	0
165	1	1	2	1	2	1	1	2	1	3	1
166	1	0	3	1	2	1	2	2	0	3	0
167	1	0	3	1	2	6		2	2
168	1	0	4	2	2	6		2	0
169	1	0	3	1	2	6		0	0
170	1	0	3	1	1	6		2	0
171	1	1	3	2	2	1	3	0	0	0	0
172	1	0	3	1	2	6		2	2
173	1	0	2	1	2	6		2	2
174	1	0	1	1	2	6		2	2
175	1	0	3	1	2	1	1	2	0	3	0
176	1	0	3	2	1	6		2	2
177	1	0	3	1	2	6		2	2
178	1	0	1	1	2	6		2	1
179	1	0	3	2	2	6		2	2
180	1	1	3	2	1	5		2	2
181	1	1	1	2	1	5		0	0
182	1	0	1	1	1	4		0	0
183	1	0	3	1	2	6		2	2
184	1	1	3	1	2	1	3	2	2	3	3
185	1	0	1	2	1	4		2	2
186	1	0	2	1	2	1	3	2	2	1	0
187	1	0	4	2	1	1	3	0	0	0	0
188	1	1	3	2	2	1	5	2	2	3	3
189	1	0	4	2	1	7		2	2
190	1	0	1	1	2	1	2	0	0	0	0
191	1	0	4	1	1	6		0	0
192	1	0	4	2	1	6		2	1
193	1	1	1	2	1	1	5	2	2	1	1
194	1	0	4	2	1	7		2	0
195	1	1	4	2	2	7		2	2
196	1	0	4	1	1	7		2	0
197	1	0	4	2	1	6		2	0
198	1	1	1	1	1	4		2	0
199	1	1	2	1	1	1	3	2	0	3	0
200	1	1	3	2	1	5		2	0
201	1	0	4	2	1	7		2	0
202	1	0	1	1	1	4		0	0
203	1	1	2	2	1	1	3	1	0	0	0
204	1	1	1	2	1	1	3	2	0	0	0
205	1	0	3	2	2	6		1
206	1	0	3	1	1	1	9	2	0	3	0
207	1	0	1	1	1	1	2	2	2	1	1
208	1	1	4	2	2	1	3	0	0	1	1
209	1	0	3	1	2	1	3	2		3	3
210	1	0	2	1	1			2	2
211	1	1	4	2	1	1	3	0	0	3	0
212	1	1	2	1	1	5		2	0
213	1	0	4	2	1	7		2	0
214	1	1	1	1	1	4		2	2
215	1	1	3	2	1	7		0	2
216	1	0	4	2	2	7		0	0
217	1	1	1	2	1	4		2	0
218	1	0	1	2	1	4		2	0
219	1	0	4	2	1	7		2	0
220	1	1	1	2	1	4		1	0
221	1	1	1	2	1	1	3	2	0	3	0
222	1	1	3	1	2	1	2	2	0	3	0
223	1	0	4	2	2	7		2	0
224	1	0	4	2	2	1	2	2	0	3	0
225	1	0	4	2	1	7		2	0
226	1	0	4	2	2	7		2	0
227	1	0	3	1	2	1	2	2	0	3	0
228	1	0	2	2	2	1	2	2	0	0	0
229	1	0	1	2	2	1	2	0		3
230	1	0	2	1	1	1	3	2		3	0
231	1	1	3	1	2	1	2	1	0	0	0
232	1	0	2	1	2			2	1
233	1	1	3	1	2	1	9	2	0	3	0
234	1	1	1	1	1	1	1	2	0	2	0
235	1	0	2	1	2	5		2	0
236	1	1	2	1	2	1	1	1	0	2	0
237	1	1	1	2	1	1	1	0	2	2	0
238	1	1	1	2	1	4		2	2
239	1	1	2	1	1	1	2	2	2	3	3
240	1	0	1	1	1	4		2	2
241	1	0	3	2	1	1	3	0	0	1	0
242	1	0	4	1	2	5		2	0
243	1	0	1	1	1	5		2	0
244	1	0	2	2	1	1	2	0	0	2	0
245	1	1	1	2	1	5		2	0
246	1	1	2	2	1			1	0
247	1	0	3	2	2	1	3	2	2	3	0
248	1	0	4	2	1			2	0
249	1	0	2	2	1	1	3	2	0	0	0
250	1	0	3	1	1	1	2	2	2	0	0
251	1	0	1	1	1	1	3	2	0	2	0
252	1	1	2	2	1	1	2	2	0	0	0
253	1	0	3	2	2	6		2	1
254	1	1	3	1	2	5		2	0
255	1	0	3	1	2	5		2	0
256	1	0	3	1	2	5		2	2
257	1	0	1	2	2	1	9	2	2	3	2
258	1	1	3	1	1	1	9	2	0	2	0
259	1	1	4	2	2	5		2	2
260	1	0	4	2	1	6		0	0
261	1	0	3	2	2	6		2	2
262	1	0	4	1	1	6		2	0
263	1	0	3	1	2	5		2	1
264	1	0	4	1	2	1	3	2	1	2	1
265	1	1	1	1	1	5		0	1
266	1	0	4	1	1	1	3	1	0	2	0
267	1	0	1	1	2	5		0	1
268	1	1	1	2	1	1	4	2	1	1	1
269	1	0	3	2	1	1	2	1	0	2	0
270	1	1	1	1	2	1	5	2	2	1	0
271	1	0	1	1	1	1	9	2	1	2	0
272	1	1	3	1	1	1	5	2	2	1	0
273	1	0	3	1	2	5		2	1
274	1	0	1	1	1	5		2	0
275	1	1	4	2	1	7		2	0
276	1	0	4	1	1	5		0	0
277	1	0	4	2	2		3	1	2	3
278	1	1	4	2	1	1	5	1	0	0	1
279	1	1	3	2	1	5		2	2
280	1	1	3	2	1	1	2	1	1	2	0
281	1	1	2	1	2	1	3	2	1	3	0
282	1	0	4	2	2	1	3	2	0	2	0
283	1	0	4	2	1	1	2	2	2	1	1
284	1	0	2	1	2	1	3	1	0	2
285	1	0	4	2	2	1		2	0	3	0
286	1	0	4	2	2	6		0	0
287	1	0	3	2	2	1	2	2	2	3	0
288	1	0	1	1	1	4		2	2
289	1	0	4	2	1	6		2	0
290	1	1	4	1	2	7		2	0
291	1	0	4	2	2	6		2	1
292	1	0	4	2	2	1	2	2	0	3	0
293	1	0	3	1	1	1	3	2	2	2	0
294	1	1	2	1	2	1	1	2	2	2	0
295	1	1	3	2	2	1	4	2	0	2	1
296	1	0	3	2	2	1	2	2	1	3	0
297	1	0	3	2	2	6		1	1
298	1	0	4	2	2	1	2	2	0	3	1
299	1	1	4	2	2	7		2	0
300	1	0	2	2	2	6		1	0
301	1	0	3	1	2	1	3	2	2	3	3
302	1	1	4	2	2	7		2	2
303	1	0	3	1	2	6		2	0
304	1	0	3	1	1	6		2	2
305	1	0	3	1	2	6		2	2
306	1	0	1	1	2	6		2	2
307	1	0	4	2	2	6		0	0
308	1	0	3	1	1	5		2	0
309	1	0	4	2	1	1	3	0	0	0	0
310	1	0	4	1	1	7		0	0
311	1	0	2	2	1	1	2	2	2	0	0
312	1	0	3	1	2	1	1	2	0	3	1
313	1	1	2	1	1	1	1	2	2	3	3
314	1	0	2	1	2	6		0	0
315	1	1	2	1	2	1	1	2	2	0	0
316	1	1	2	2	1	1	2	2	2	3	3
317	1	0	1	2	1	6		2	2
318	1	1	2	1	1	1	1	2	1	3	0
319	1	0	3	1	2	1	2	1	0	3	0
320	1	1	1	1	2	1	3	2	1	0	2
321	1	1	1	2	1	5		1	0
322	1	0	2	1	2	7		1	0
323	1	0	1	1	1	6		0	0
324	1	1	3	2	1	1	2	2	2	3	3
325	3	0	2	1	2	6		2	0
326	3	0	3	1	1	6		2	0
327	3	0	3	2	2	6		2	0
328	3	0	3	1	2	1	9	2	0	0	0
329	3	0	1	1	1	6		2	0
330	3	1	1	1	1	1	1	2	0	1	0
331	3	1	1	2	2	5		2	0
332	3	0	1	1	1	5		0	0
333	3	0	1	1	1	6		2	0
334	3	0	1	1	2	6		0	0
335	3	1	2	2	1	1	9	2	0	0	0
336	3	1	4	2	1	7		0	0
337	3	0	3	1	2	6		2	0
338	3	0	1	2	1	4		2	0
339	3	0	1	1	1	1	3	2	0	0	0
340	3	0	4	2	1	7		2	0
341	3	0	2	1	2	6		2	0
342	3	0	1	1	2	1	2	1	0	3	0
343	3	0	3	1	1	1	2	2	0	3	0
344	3	0	2	1	2	5		1	0
345	3	0	2	1	2	6		2	0
346	3	0	1	1	1	4		2	0
347	3	0	1	1	1	6		0	0
348	3	0	1	1	1	1	2	0	0	3	0
349	3	0	3	2	2	6		2	0
350	3	0	1	2	1	1	3	0	0	3	2
351	3	1	1	1	1	1	9	2	0	0	0
352	3	0	1	1	1	6		2	0
353	3	0	3	2	2	6		2	0
354	3	0	1	1	1	6		0	0
355	3	0	4	2	2	6		2	2
356	3	1	1	2	1	4		2	0
357	3	0	3	1	2	6		0	0
358	3	0	3	1	1	6		0	0
359	3	0	3	1	2	1	3	2	2	3	3
360	3	0	2	1	1	6		2	0
361	3	0	3	2	2	6		2	0
362	3	1	4	1	2	5		2	2
363	3	0	3	1	1	6		2	0
364	3	0	3	2	1	6		2	2
365	3	1	3	1	2	7		0	0
366	3	1	2	1	2	1	1	2	0	3	0
367	3	0	4	1	1	7		2	0
368	3	0	1	1	2	4		2	0
369	3	1	4	2	1	1	9	2	0	2	0
370	3	1	3	2	1	1	1	0	0	2	1
371	3	1	4	1	2	7		0	0
372	3	0	3	2	2	1	2	2	0
373	3	0	4	1	2	6		2	0
374	3	1	4	1	2	7		2	0
375	3	1	2	2	1	1	5	2	1	0	0
376	3	0	4	1	2	7		2	0
377	3	0	3	1	1	6		0	0
378	3	1	4	1	2	1	3	1	0	1	0
379	3	0	3	2	1	6		2	2
380	3	0	3	1	2	6		2	0
381	3	1	4	2	2	1	9	2	0	1	0
382	3	0	4	2	2	7		2	0
383	3	0	3	2	2	1	3	2	2	3	1
384	3	1	3	2	1	1	9	2	0	3	1
385	3	1	2	1	2	1	1	2	0	3	0
386	3	0	4	2	1	6		2	0
387	3	0	2	1	1	6		2	0
388	3	1	2	1	1	6		2	2
389	3	1	2	1	1	1	1	2	0	3	0
390	3	0	3	1	1	6		0	0
391	3	0	2	1	2	6		2	0
392	3	0	4	2	2	6		2	0
393	3	1	2	1	1	1	1	2	2	2	0
394	3	0	3	1	2	6		2	2
395	3	1	4	2	1	7		0	0
396	3	0	1	2	1	4		2	0
397	3	0	4	1	2	6		2	0
398	3	0	4	1	2	6		2	2
399	3	0	3	1	2	1	1	2	1	3	2
400	3	1	3	1	1	5		2	0
401	3	0	3	1	2	6		2	0
402	3	1	4	1	1	5		0	0
403	3	0	3	1	2	1	1	2	0	3	3
404	3	0	3	1	2	6		2	0
405	3	0	4	2	1	6		1	0
406	3	0	4	2	2	6		1	0
407	3	0	2	1	2	6		2	2
408	3	0	4	2	2	6		1	0
409	3	0	4	1	1	6		0	0
410	3	0	1	1	1	5		1	0
411	3	0	1	1	1	6		1	0
412	3	0	1	1	1	5		2	0
413	3	1	1	1	1	4		1	1
414	3	1	1	1	1	1	1	2	2	0	0
415	3	0	3	2	1	6		1	0
416	3	1	2	1	2	1	1	2	0	3	3
417	3	0	2	1	2	6		2	0
418	3	1	4	2	1	7		0	0
419	3	0	3	1	2	6		2	0
420	3	0	3	1	2	6		1	1
421	3	0	3	2	2	6		2	2
422	3	0	3	1	2	6		2	0
423	3	0	1	1	1	1	2	2	2	3	0
424	3	0	3	1	2	6		2	0
425	3	0	3	1	2	6		0	0
426	3	1	2	1	1	5		0	0
427	3	0	3	2	1	6		2	0
428	3	0	3	1	2	6		2	0
429	3	0	2	2	2	6		2	0
430	3	0	2	1	1	1	9	1	1	0	0
431	3	0	1	2	2	6		2	0
432	3	0	4	1	1	6		0	0
433	3	0	3	1	2	1	2	2	0	3	0
434	3	0	2	1	2	1	2	2	0	3	0
435	3	0	1	1	1	1	2	0	0	3	0
436	3	0	4	2	2	6		2	2
437	3	0	2	2	1		3	1	0	1	1
438	3	0	2	1	1	6		2	0
439	3	0	4	2	1	7		2	0
440	3	0	2	1	2	6		2	0
441	3	0	2	1	2	1	1	2	0	1	0
442	3	0	3	1	2	1	2	2	0	0	0
443	3	0	2	2	2	1	3	2	2	0	0
444	3	0	4	2	2	6		2	2
445	3	0	1	1	1	4		2	2
446	3	1	2	2	1	7		0	0
447	3	0	2	1	1	1	3	0	0	0	0
448	3	0	2	1	1	6		0	0
449	3	0	4	2	1	7		0	0
450	3	0	2	1	2	6		2	2
451	3	0	3	2	2	6		2	0
452	3	0	2	1	2	6		0	0
453	3	1	4	2	2	7		0	2
454	3	0	3	1	2	6		2	2
455	3	0	2	1	2	6		2	2
456	3	0	1	2	1	1	2	2	0	3	0
457	3	1	4	1	1	1	2	2	2	3	0
458	3	1	1	2	1	1	9	2	2	2	0
459	3	1	4	1	2	7		0	2
460	3	1	2	2	1	1	1	2	0	2	2
461	3	0	4	2	1	7		0	0
462	3	1	2	2	1	1	2	2	0	0	0
463	3	0	3	1	1	6		2	2
464	3	1	4	2	1	7		2	0
465	3	1	4	1	2	1	2	2	0	0	0
466	3	1	3	1	2	1	1	2	0	2	0
467	3	1	3	1	1	1	1	2	2	1	0
468	3	1	4	2	1	7		0	0
469	3	1	2	1	2	1	2	2	0	3	0
470	3	1	2	2	1	1	2	2	0	3	0
471	3	0	4	2	2	6		2	0
472	3	1	3	2	1	1	9	2	0	0	0
473	3	0	4	2	2	7		0	0
474	3	0	4	2	1	7		2	0
475	3	0	4	2	1	7		2	0
476	3	0	4	2	1	6		2	0
477	3	0	4	2	1	7		0	0
478	3	0	2	1	1	1	2	0	0	1	0
479	3	0	3	1	1	6		2	0
480	3	0	2	2	1	1	9	2	0	3	0
